# Supplementary material for: Sustainable Fish Meal-Free Diets for Gilthead Sea Bream (Sparus aurata): Integrated Biomarker Response to Assess the Effects on Growth Performance, Lipid Metabolism, Antioxidant Defense and Immunological Status
Source: Animals (Basel). 2024 Jul 25;14(15):2166. doi: 10.3390/ani14152166 (PMC11311052; doi:10.3390/ani14152166)
Supplement: Supplementary file 1 [file animals-14-02166-s001.zip]

Archive with 5 entries (5 files):
- Table S1 diets.pdf
- Table S2 Liver PCR-array.pdf
- Table S3 HK PCR-array.pdf
- Table S4 liver primers-revised.pdf
- Table S5 HK primers-revised.pdf
